# Supplementary material for: Spirituality in Professional Patient-Centered Care for Adults with Primary Brain Tumors: An Exploratory Scoping Review
Source: J Relig Health. 2024 Nov 5;64(3):2165–83. doi: 10.1007/s10943-024-02161-x (PMC12133965; doi:10.1007/s10943-024-02161-x)
Supplement: Supplementary file 2 — Supplementary file2 (XLSX 22 kb) [file 10943_2024_2161_MOESM2_ESM.xlsx]

## Sheet: Sheet1
Authors (Year of Publication)	Title	Aim/purpose of study	Study design	Sample size and participants (tumor entities)	Participants' race/ethnicity and religious affiliation	Country and setting	Key findings regading professional spiritual care	Implications for healthcare workers
Adelbratt and Strang (2000)	Death anxiety in brain tumour patients and their spouses	This study has two aims, one is the exploration of death anxiety amongst patients and their next of kin, and the second one is how this death anxiety is lived out.	qualitative study	20 patients (malignant brain tumours grade II-IV); 15 next of kin	no information on ethnicity or ethnic origin (maximum variation sampling); no information on religious affiliation	Sweden; hospital	The opportunity to talk about their anxiety regarding death was highly appreciated by both patients and their relatives. There is a danger of these fears going unnoticed because even though these thoughts are very frequent among all patients regardless of their religious background, they are seldomly expressed openly. Thus, the healthcare workres should be more attentive to their patients needs f…	Adressing death anxiety by listening to both spoken and unspoken expressions of distress by patients is essential to improve care. Thus, staff could be trained and educated more effectiveley on this task of helping to ease loneliness, anxiety and existential fears. The goal is to transform existential anxiety into more graspable existential pain, which can be dealt with easier.
Brody et al. (2004)	Addressing Spiritual Concerns in Family Medicine: A Team Approach	This case report focuses on the benefits of an interprofessioal integration of a spiritual counselor to improve Spiritual Care for a patient.	case report	1 patient (low-grade astrocytoma), 1 spiritual counselor, 1 physician	no information on ethnicity or ethnic origin; no information on religious affiliation (patient's unique spirituality)	USA; no defined setting	The many advantages of a team approach to Spiritual Care are discussed and how interprofessionalism can feel comfortable for all members of the medical team.	The aim is to highlight the benefits of an inclusion of spiritual care professionals in the interdisciplinary healthcare team. The two interventions used, narrative writing and spiritual counseling, had great benefits because they were applied together by a team of professionals.
Cavers et al. (2012)	Social, psychological and existential well-being in patients with glioma and their caregivers: a qualitative study	The aim of this study is to explore the multi-faceted experience of people with primary malignant brain tumors throughout the trajectory of the disease, starting at diagnosis.	qualitative study	26 patients (glioma including glioblastoma multiforme, anaplastic astrocytoma, diffuse astrocytoma, oligodendroglioma, brain stem glioma); 23 relatives; 19 general practitioners	no information on ethnicity and ethnic origin; no information on religious affiliation	UK; no defined setting	Firstly, at the time of diagnosis the existential distress increased, and patients and relatives fought really hard to remain hopeful. Secondly, after the first treatment and during times of tumor progression, distress became more acute again. Moreover, the diagnostic process was an existential challenge for many as well. Thus, it is recommended to start spiritual support and open communication r…	The qualitative data demonstrate the benefits of sensitive conversations, understanding the uniqueness of each patient, initiating spiritual interventions early on and being empathetic with the patient and their relatives. There is a summary of some implications for everyday practice included at the end.
Elia et al. (2020)	End of life care for patients with meningioma	not directly declared: description of the end of life care for patients with meningeoma	opinion paper	patients with meningeoma	no information on ethnicity and ethnic origin; no information on religious affiliation	USA; no defined setting	The many hardships patients with meningeoma experience are discussed. The benefits of an interdisciplinary approach for best Spiritual Care are highlighted. In this setting, physicians and nurses can provide basic spiritual assesment and chaplains, social workers and pharmacists are able to do a basic clinical assessment of, for example, nausea or pain. The many challenges faced by patients with …	Explicit questions to assess spiritual beliefs that can be used by healthcare workers are listed. This can help to guide structured and individual patient support. Moreover, open questions are the fundamental way to evaluate spiritual distress and can be used by every team member. Presence is also highlighted as a basic way to provide Spiritual Care.
Hyer et al. (2021)	Characterizing Pastoral Care Utilization by Cancer Patients	This study shows the different rates and ways of use of pastoral care among patients with cancer.	retrospective analysis	14.322 patients diagnosed with cancer - 391 brain cancer patients	race (85.0% White, 10.8% Black/African American, 4.2% Other); religious affiliation (44.0% Christian, 0.8% Eastern Religions, 0.7% Jewish; 30.5% Agnostic, 24.0% Unknown/Other)	USA; no defined setting	Patients with brain cancer utilized pastoral care more frequently than those with, for example, breast cancer.
Khalili (2007)	Ongoing transitions: the impact of a malignant brain tumour on patient and family	This paper describes the life of a patient and his family his throughout brain cancer diagnosis and treatment. Psychological hardships are discussed.	case study	1 patient (glioblastoma multiforme), 1 spouse, health care team	no information on ethnicity and ethnic origin; no information on religious affiliation	Canada; no defined setting	The most promising strategies used by nurses to ease distress for the couple are listed: consistent offering of information, clear communication, repeated possibilities for conversations about emotions and thoughts regarding the disease and their life after diagnosis, and maintaining hope even if hope looks different at each stage of the disease.	Nurses are the ones closest to the patient and can provide Spiritual Care through conversations about death anxiety and distress when they feel comfortable to do so. Thus, the nurses should aim to build a relationship with the patient and their caregiver and initiate conversations about their concerns and fears. Nurses need to be aware of the benefits of such conversations, see the patient as an …
Korman et al. (2021)	Dignity therapy for patients with brain tumours: qualitative reports from patients, caregivers and practitioners	This paper reports on different aspects of Dignity Therapy for brain tumor patients and collects qualitative data on this intervention.	qualitative study (pilot feasibility study)	4 patients (primary malignant brain tumor), 5 caregivers, 4 care providers	no information on ethnicity and ethnic origin; no information on religious affiliation	Canada; no defined setting	The feasibility of Dignity Therapy seems to be high, even though the time for this intervention is limited and thus healthcare workers need to be given an adequate amount of time to conduct this form of therapy. The qualitative data gives a positive outlook on the therapy form and hints at many benefits for the brain tumor patients that enrolled in this study.	To ensure higher completion rates, Dignity Therapy should be applied relatively fast, because the rapid decline in the cognitive abilities of the patients hinders long-term participation. Both healthcare workers, caregivers, and patients reported positive effects of this intervention, like better communication about end-of-life. Clinicians should be given the time to apply this form of therapy in…
Kuchinad et al. (2017)	End of life care for glioblastoma patients at a large academic cancer center	This study is a retrospective analysis of end-of-life care for brain tumor patients and explores ways to improve care.	single center retrospective cohort study	100 patients (glioblastoma multiforme)	race (87% White, 10% Black, 3% Other); no information on religious affiliation	USA; hospital	No patient had documentation rates of more than 50% of clinical visits regarding Spiritual Care.	Standardized documentation of Spiritual Care measures to improve patient end-of-life care should be implemented. This might reduce hospitalization at the end of life and introduce patients to advanced care planning from early on in the disease trajectory.
Lipsman et al. (2007)	The attitudes of brain cancer patients and their caregivers towards death and dying: a qualitative study	This study aims to evaluate the experience of patients and caregivers and assess their opinion on brain cancer treatments.	qualitative study	7 patients (malignant brain tumor), 22 caregivers	no information on ethnicity or ethnic origin; religious affiliation (6.9% None, 3.4% Hindu, 41.4% Roman Catholic, 10.3% Anglican, 6.9% Christian, 6.9% Jewish, 3.4% Sikh, 3.4% Muslim, 10.3% Protestant, 3.4% Lutheran, 3.4% Non-religious but spiritual)	Canada; neurosurgery	Spirituality is presented as a useful coping strategy and had no influence on the opinion patients and caregivers had on their treatment. Spirituality helped them remain hopeful. Other helpful measures are conversations with healthcare team members about individual distress. Caregivers emphasized the benefits of existential conversations with team members outside of palliative care and encourage …	Several themes were generated in regards to existential distress in brain cancer patients and caregivers. These include room for conversation, hearing the patients wishes and respecting them, appreciation of the discussion of spiritual topics and end-of-life. The authors draw several recommendations from their findings for clinical practice.
Loughan et al. (2022)	The burden of a brain tumor: guiding patient centric care in neuro-oncology	The aim of this paper is to draft recommendations for quality care in neuro-concology programs.	qualitative study	15 patients (brain tumors grade II-IV: Glioblastoma, Astrocytoma, Oligodendroglioma, Low-Grade Glioma)	race (93% White, 7% Black); no information on religious affiliation	USA; medical centre	The main coping mechanisms used by patients are planing their end-of-life, remaining hopeful, and spirituality.	The recommendations are a screening of patients for existential distress from early on and repeating it regularly, training of staff on health-related quality of life, the inclusion of conversations about existential fears in clinical visits, and normalizing them.
Loughan et al. (2022)	Managing cancer and living meaningfully (CALM) in adults with malignant glioma: a proof-of-concept phase IIa trial	The aim of this NIH ORBIT model Phase IIa single-arm proof-of-concept trial was to evaluate several aspects of CALM in a neuro-oncology setting	NIH ORBIT model Phase IIa single-arm proof-of-concept trial	12 patients (malignant brain tumors grade 3-4: Glioblastoma, Astrocytoma, Oligodendroglioma)	race (91.7% White, 8.3% Black); no information on religious affiliation	USA; outpatients	The results show an increased spirituality and lower levels of anxiety, while quality of life and levels of fear remained the same post intervention. These findings are consistent with other ones on the apllication of CALM.	CALM-intervention
Mehta et al. (2018)	Palliative care education in U.S. adult neuro-oncology fellowship programs	This study evaluates US neuro-oncology fellowship programs in regards to their inclusion of Spiritual Care.	survey with quantitative and qualitative questions	17 neuro-oncology fellowship programs	no information on ethnicity and ethnic origin; no information on religious affiliation	USA; education	Participants stated that they are least comfortable in their ability to adress spiritual distress and apply measures to elongate the end of life of their patients	The focus should be put on an interdisciplinary approach when teaching ways to reduce spiritual distress in patients. An inclusion of chaplains may be helpful.
Nixon and Narayanasamy (2010)	The spiritual needs of neuro-oncology patients from patients’ perspective	The goal is to assess spiritual needs of patients with brain tumors and show how nurses currently deal with this topic.	qualitative study	21 patients (brain tumor grade II-IV)	no information on ethnicity and ethnic origin; no information on religious affiliation	UK; neurosurgery	Not all of the spiritual needs that are adressed by patients are met by nurses. Eleven areas of spiritual needs were listed.	The type of spiritual needs in patients with brain tumors seems similar to those of patients with other cancer entities. They are, for example, planning the upcoming end-of-life, discussions of religion, anxiety, loneliness, or fears regarding their passing. Being present, allowing for privacy, and especially time with the family are identified as the main ways to improve Spiritual Care that shou…
Nixon et al. (2013)	An investigation into the spiritual needs of neuro-oncology patients from a nurse perspective	This study aimed to explore the ways in which nuses adress spiritual needs of brain tumor patients.	qualitative study	12 neurosurgical nurses	no information on ethnicity and ethnic origin; no information on religious affiliation	UK; neurosurgery	Nurses reported some awareness of their patients’ spiritual needs during their stay in neurosurgical units. This included conversations about concerns, empathy with patients and addressing religious needs. The spiritual needs of relatives include privacy for conversations, emotional support, and help with hard decisions regarding the patients' end-of-life. Nurses reported sometimes not feeling re…	The acute setting might hinder nurses from providing better spiritual help and reduces their awareness. Some of the strategies used by nurses to reduce distress in caregivers include talking about difficult decisions and the meaning of life and giving privacy to the family.
Ownsworth et al. (2015)	Evaluation of the making sense of brain tumor program: a randomized controlled trial of a home-based psychosocial intervention	The aim is to explore the benefits of the Making Sense of Brain Tumor (MSoBT) program for people with brain tumors.	randomized controlled trial with a wait list condition	50 patients (brain tumor: glioblastoma multiforme, oligodendroglioma, astrocytoma, meningioma, pituitary tumor, colloid cyst, craniopharyngioma)	no information on ethnicity and ethnic origin; no information on religious affiliation	Australia; home	The MSoBT intervention helped to lower existential distress and depression rates but not so much social well-being or stress. After 6 months, psychological well-being remained better for people that were exposed to the MsoBT intervention.	The integration of this intervention might help patients. The application of more flexible delivery methods is discussed to provide more patients with help, like using a telephone to deliver the intervention instead of face-to-face conversations.
Philip et al. (2014)	I'm just waiting…: an exploration of the experience of living and dying with primary malignant glioma	The goal of this study is to explore patients palliative and spiritual needs at the end-of-life.	qualitative study	10 patients (primary malignant glioma grades III-IV)	no information on ethnicity and ethnic origin; no information on religious affiliation	Australia; disease trajectory	Even tough patients appreciate existential support, it was not always provided to them in an adequate manner. The patients feel a loss of self and value the focus on acute needs that can be met.	The suggestions to improve care for patients' existential needs are the provision of an advocate to those who do not have a primary caregiver in order to ensure that the patient's wishes are heard when they can no longer express them due to disease progression. Loss of self is identified as one of the main hurdles for patients. Moreover, routine screening should be implemented to provide palliati…
Philip et al. (2020)	Mapping the nature of distress raised by patients with high-grade glioma and their family caregivers: a descriptive longitudinal study	The goal is to define the main concerns of patients and caregivers following the diagnosis of high-grade glioma.	descriptive longitudinal study	32 patients (glioma grade 3-4); 31 caregivers	no information on ethnicity and ethnic origin; no information on religious affiliation	Australia; neuro-oncology	Spiritual and existential fears are the most prevalent among patients. Throughout the trajectory of the disease, concerns for physical well-being increased. The wish to maintain quality of life is also relevant.	Palliative care discusses existential concerns but seems to be rarely implemented at the time of diagnosis, even though these concerns are already present in patients and caregivers at that point. Thus, this study adds to the existing data that implementing palliative care from early on is beneficial. Repeated screening for changing concerns is also important as brain tumors can progress rapidly …
Piderman et al. (2015)	A Chaplain-led Spiritual Life Review Pilot Study for Patients with Brain Cancers and Other Degenerative Neurologic Diseases	This pilot study explores the implemetation of a chaplain-led spiritual life review interview and writing down a spiritual legacy document.	pilot study	27 patients (12 with advanced brain cancer, 9 with early-stage brain cancer, 6 with neurodegenerative diseases)	no information on ethnicity and ethnic origin; religious affiliation (51.9% Protestant, 22.2% Catholic, 3,7% Muslim, 22.2% No religious preference)	USA; no defined setting	The interview helped patients increase their spiritual well-being, coping, and quality of life. The patients appreciated the possibility to express spiritual concerns and document some core thoughts for their relatives.	Sharing the spiritual legacy document with the healthcare workers directly involved in patient care might strenghen the bond between them and guide the staff in seeing the patient as an individual with corresponding unique spiritual needs.
Piderman et al. (2017)	I'm Still Me: Inspiration and Instruction from Individuals with Brain Cancer	This qualitative study is part of a pilot study of a chaplain-led interview to asess brain tumor patients' spiritual well-being.	qualitative study	19 patients (brain cancer)	no information on ethnicity and ethnic origin; religious affiliation (42% Protestant, 21% Catholic, 5% Muslim, 32% Agnostic/ Atheist/ Not religiously affiliated)	USA; no defined setting	An improved personal growth of the patients could be observed and the healthcare workers and chaplains gained a new perspective on the patients' needs.	Patients appreciated the opportunity to talk about spiritual concerns and preserve their unique beliefs. The chance to explicitly discuss spirituality with a chaplain improved their introspection. Thus, the active and structured assessment of spiritual needs is encouraged and might benefit the healthcare team working with the patient.
Piderman et al. (2017)	The impact of a spiritual legacy intervention in patients with brain cancers and other neurologic illnesses and their support persons	The aim of this study is to evaluate the use of a chaplain-led spiritual life review and the development of a Spiritual Legacy Document for patients with brain tumors and their caregivers.	exploratory study - mixed methods?	27 patients completed baseline questionnaires and an interview with a chaplain (advanced brain tumor, early stage brain tumor, other neurological disease); 10 patients completed 3-month follow-up; 27 support persons (baseline), 7 support persons second follow-up	no information on ethnicity and ethnic origin; patients' religious affiliation (18.2% Catholic, 54.5% Protestant, 0.0% Muslim, 27.3% No religious preference)	USA; hospital	The interventions proved successful in providing the patients with a designated space to reflect on and speak about their spiritual concerns. Even though some died during the study, many patients put a focus on completing their legacy document, indicating that this process was of great importance to them. Moreover, caregivers also benefited from the intervention.	The intervention should be made easily accessible for patients as it might help with reducing stress and increasing the chance of a more peaceful passing of the patients.
Piderman et al. (2015)	The feasibility and educational value of Hear My Voice, a chaplain-led spiritual life review process for patients with brain cancers and progressive neurologic conditions	This pilot study offered patients with brain tumors a possibility to safe part of their personhood for their relatives and medical staff through an interview with a board-certified chaplain.	pilot study	25 patients (brain tumor or other progressive neurologic condition)	no information on ethnicity and ethnic origin; no information on religious affiliation	USA; outpatients	The intervention helped patients to voice their spiritual concerns and trough this might also support the medical staff in improving clinical care and their individual growth.
Randazzo et al. (2021)	Spiritual well-being and its association with health-related quality of life in primary brain tumor patients	The study aimed to assess a potential association of spiritual well-being and health-related quality of life.	retrospective, cross-sectional study	606 patients (primary brain tumor)	no information on ethnicity or ethnic origin; religious affiliation (0.5% Buddhism, 73.9% Christian, 0.7% Hindu, 1.8% Judaism, 0.2% Pagan, 0.7% Multiple, 6.3% No beliefs, 2.3% Other, 13.7% Unknown)	USA; hospital	An association between these parameters could be found and thus indictes that Spiritual Care for patients with brain tumors can be a strategy to improve their quality of life.	Spiritual Care includes having difficult conversations with patients about their concerns, fear of dying, or struggles with their spirituality and might promote a peaceful passing of the patients. Thus, the staff is advised to assess patients for potential spiritual fears at every clinical visit and take time to answer questions or schedule a chaplain consultation if needed. The new challenges fa…
Ravishankar and Bernstein (2014)	Religion Benefiting Brain Tumour Patients: A Qualitative Study	This study assesses the use of religion as a coping mechanism for patients going through a craniotomy and evaluates ways to adress religious concerns.	qualitative study	36 patients (non-malignant or malignant brain tumor)	no information on ethnicity or ethnic origin; religious affiliation (19.4% Catholic, 6.7% Roman Catholic, 11.1% Jewish, 5.6% Baptist, 5.6% Hindu, 8.3% Muslim, 5.6% Agnostic, 2.8% Greek Orthodox, 2.8% Protestant, 2.8% United Church, 2.8% Presbyterian, 2.8% Open-minded)	Kanada; neurosurgical outpatients (postoperative appointments)	The four identified topics are the benefits of religion as a coping strategy, no need for a designated religious room, no benefits of physicians taking part in religious rituals and the advantages of the incorporation of religious leaders for neurosurgical patients. Thus, religion seems to play an important role in the coping of patients going through craniotomy.
Roberts and Applebaum (2022)	The benefits of concurrent engagement in meaning-centered psychotherapy and meaning-centered psychotherapy for cancer caregivers: A case study	This study discusses the application of Meaning-Centered Psychotherapy (MCP) and Meaning-Centered Psychotherapy for Caregivers (MCP-C) in patients and caregivers.	case study	1 patient (glioblastoma multiforme), 1 caregiver	race (Indian American, White); no information on religious affiliation	USA; psychotherapy	The interventions improved the connection between patients and caregivers and helped with well-being.
Sprik et al. (2021)	Religious/spiritual concerns of patients with brain cancer and their caregivers	This article first gives an overview of the current research on the spiritual well-being of brain cancer patients and then discusses the experiences of a chaplain with this topic.	unclear: review, opinion paper	patients with brain cancer and their caregivers	no information on ethnicity and ethnic origin; no information on religious affiliation	USA; no defined setting	Spiritual care and the Hear My Voice intervention might help patients with improving spiritual well-being and quality of life.
Strang et al. (2001)	Existential support in brain tumour patients and their spouses	The goal of this study is the description of patients, caregivers and nurses' opinions on spiritual support.	qualitative study	20 patients (brain tumor grade II-IV), 16 family members, 16 nurses	no information on ethnicity or ethnic origin (maximum variation sampling); no information on religious affiliation	Sweden; hospital	On the one hand, some nurses do not consider spiritual care part of their job nor do they have a structured idea of what can be a part of it. On the other hand, patients and their caregivers expect conversations about spiritual issues from the medical staff. Even if nurses see spirituality in a positive light, they find it especially difficult to deal with the existential concerns of patients. Pa…	The medical staff needs to be more explicitly trained in identifying patients spiritual struggles, knowing how to deal with them, and recognize when it is necessary to call for external help. The patients should be seen as a whole person and their existential issues need to be seen as part of clinical care withought medicalising them.
Vedelø et al. (2018)	Patients’ experiences and care needs during the diagnostic phase of an integrated brain cancer pathway: A case study	This paper follows brain cancer patients throughout the trajectory of their diagnosis and describes their experience.	case study	4 patients (brain cancer: glioblastoma multiforme, solitary brain metastasis, primary CNS lymphoma)	no information on ethnicity and ethnic origin; no information on religious affiliation	Denmark; hospital	The patients experience an increased vulnerability and therefore need deeper human relationships with the medical staff and want their emotions and existential distress to be recognized.	The main aspects that help brain tumor patients are building a deep interpersonal connection with the staff, emotional and trusting conversations, and a feeling of togetherness. Many needs of brain cancer patients are yet unmet by the medical staff, therefore new interventions should be established.
