# Supplementary material for: Spirituality in Professional Patient-Centered Care for Adults with Primary Brain Tumors: An Exploratory Scoping Review
Source: J Relig Health. 2024 Nov 5;64(3):2165–83. doi: 10.1007/s10943-024-02161-x (PMC12133965; doi:10.1007/s10943-024-02161-x)
Supplement: Supplementary file 3 — Supplementary file3 (XLSX 18 kb) [file 10943_2024_2161_MOESM3_ESM.xlsx]

## Sheet: Tabelle1
Spiritual Care Intervention for Spiritual Care Specialists	Publication	Description of the Intervention	Population/ Participants	Outcomes tested	Measures	Conclusions
Dignity Therapy (DT)	Korman et al. (2021)	Dignity Therapy has the advantage of being a 2-session therapy, generally completed in 1–2 weeks, and has yielded positive results at end-of-life, such as enhanced quality of life and dignity, and reduced psychological and existential distress. It encourages the patient to reflect on aspects of their life most significant to them, what they want remembered, past roles, sources of pride, accomplis…	Patients being treated for a recurrent and/or progressed primary malignant brain tumour, expected to live for at least two weeks and no more than one year, aware of his or her prognosis, interested in DT, willing to meet with the co-investigator at least three times over a period of six weeks*, English-speaking, and able to provide meaningful and reflective responses to the interview questions du…	feasibility, acceptability, impact	none, qualitative study	The low attrition rate for the intervention suggests that DT is feasible in this population, though the required time to complete DT might be difficult for healthcare practitioners to provide within the recommended timeframe for this therapy. Positive qualitative reports on the effect of DT from patients, caregivers and dignity therapists alike indicate that DT is a promising intervention for thi…
Managing Cancer and Living Meaningfully (CALM)	Loughan et al. (2022)	CALM is a brief semi-structured psychotherapeutic intervention developed to help patients with advanced cancer adapt to the challenges of their disease and its treatment and remain engaged in life while preparing for end of life. Sessions address four broad, interrelated domains: (1) symptom management and communication with healthcare providers, (2) changes in personal relationships, (3) sense o…	Inclusion criteria: Participants were patients at an NCI designated cancer center or surrounding community hospitals meeting the following criteria: 1) malignant glioma diagnosis (grade 3 & 4) confirmed by histopathology report; 2) age≥ 18 years; 3) ability to participate in sessions via telehealth or telephone; 4) elevated symptoms of depression and/or death anxiety, defined as ≥10 on the Patien…	feasibility, acceptability, preliminary effectiveness/ psychological distress (primary outcomes: depression, death anxiety; secondary outcomes: generalized anxiety, fear of cancer recurrence, spirituality, quality of life)	feasibility and acceptability measures; psychological distress: Patient Health Questionnaire; Death and Dying Distress Scale; Generalized Anxiety Disorder; Quality of Life at the End-of-Life Cancer Scale; Functional Assessment of Chronic Illness Therapy – Spiritual Wellbeing Scale; Fear of Cancer Recurrence; Clinical Evaluation Questionnaire	CALM appears feasible for use with adults with malignant glioma. Enrollment and retention rates were high and comparable to psychotherapy trials for patients with advanced cancer. High perceived benefit and reductions in symptoms of death anxiety, generalized anxiety, and depression were reported by participants. (p. 447)
Making Sense of Brain Tumor (MSoBT)	Ownsworth et al. (2015)	The MSoBT program was designed to meet the diverse needs of people with benign or malignant tumor. The 10 one-hour weekly sessions comprise core (sessions 1, 2 and 10) and modular components, with the latter tailored to people’s goals, life situation and cognitive capacity. While the program focused primarily on the person with brain tumor, family members were encouraged to be involved to enhance…	Inclusion criteria were aged at least 18 years, diagnosis of primary brain tumor, live within a 1-h drive of Brisbane, adequate receptive and expressive communication skills, and able to provide informed consent. (p. 541)	quality of life; depression; symptoms of depression; anxiety and stress; emotional, functional and social well-being, functional well-being	neuropsychological measures: Digit Span, Hopkins Verbal Learning Test, Rey Complex Figure, Trail Making Test and Verbal Fluency, global neuropsychological functioning (GNF); quality of life: McGill Quality of Life Questionnaire (MQOL); depressive symptoms: Montgomery–Asberg Depression Rating Scale (MADRS); symptoms of depression, anxiety and stress: Depression Anxiety Stress Scales—21 (DASS-21); …	The MSoBT program appears to have efficacy for enhancing psychological well-being and quality of life after brain tumor. (p. 540)
Hear my Voice	Piderman, Radecki Breitkopf, et al., 2017; ([pilot sudies: Piderman, Egginton, et al., 2017; Piderman, Radecki Breitkopf, Jenkins, Euerle, et al., 2015; Piderman, Radecki Breitkopf, Jenkins, Lovejoy, et al., 2015]; Sprik et al., 2021)	The investigators constructed a semistructured interview guide based on published sources, i.e., the Spiritual Assessment Tool known as FICA, questions used in Dignity Therapy, and questions about spiritual struggle based on the work of Pargament and colleagues. Because of their academic and clinical training in spiritual matters, board certified chaplains were thought best suited to lead the int…	Patient participants were English-speaking adults, ≥18 years of age, with primary brain tumors, brain metastases, or other neurodegenerative diseases who were receiving medical care at the study site. No formal assessment of mental status was performed, but patients were eligible if the referring clinician or the study team considered them capable of completing baseline assessments and participat…	Spiritual Well-being, Spiritual coping strategies; Quality of Life	spiritual well-being: Functional Assessment of Chronic Illness Therapy–Spiritual Expanded Version (FACIT-Sp-Ex), single SWB Linear Analog Self-Assessment (SWB LASA) item: ‘How would you describe your overall SWB?’; spiritual coping strategies: 14-item Brief Religious Coping Scale (Brief RCOPE), two items comprising the Religion subscale from the Brief COPE Inventory (COPE) ‘I’ve been trying to fi…	A chaplain-led spiritual life review is a feasible intervention for patients with neurodegenerative disease and results in beneficial effects on patients and SPs. (p. 346)
Meaning-Centered Psychotherapy (MCP) & Meaning-Centered Psychotherapy for Caregivers (MCP-C)	Roberts & Applebaum (2022)	Meaning-Centered Psychotherapy (MCP) is designed to address such existential challenges and improve well-being in patients with advanced cancer. Drawing on the strong evidence-base for MCP, Meaning-Centered Psychotherapy for Caregivers (MCP-C) was developed to target the related and unique needs of cancer caregivers. Both 7-session interventions utilize didactics and structured reflection prompts…	A patient with Glioblastoma Multiforme and his caregiver	none, case report	none, case report	The patient and caregiver each experienced enhanced well-being as a result of receiving MCP and MCP-C, as well as shared benefits of deepened connectedness. Engagement in MCP/MCP-C had important implications for their experience of the patient’s end-of-life and the caregiver’s bereavement. (p. 754)
